# Supplementary material for: Molecular epidemiology of pregnancy using omics data: advances, success stories, and challenges
Source: J Transl Med. 2024 Jan 26;22:106. doi: 10.1186/s12967-024-04876-7 (PMC10821542; doi:10.1186/s12967-024-04876-7)
Supplement: Supplementary file 2 — Additional file 2. Comprehensive literature review of omics research in pregnancy. [file 12967_2024_4876_MOESM2_ESM.xlsx]

## Sheet: Search Strategy
Metabolomics:	https://www.metabolomicsworkbench.org/data/DRCCStudySummary.php?Mode=SetupExpDataTextSearch&SubjectType=Human&DisplayBy=StudySummary
RNA-seq	https://www.ncbi.nlm.nih.gov/gds?term=RNA-seq&cmd=DetailsSearch
HMP	https://www.hmpdacc.org/
Proteomics	https://www.ebi.ac.uk/pride/archive/
Peptidome	https://ftp.ncbi.nih.gov/pub/peptidome/
GW box ref folder	https://gwu.box.com/s/2iqpflqvoe147zf3uwxw0algn6m9w3xq				<-- drop PDFs in respective folders
PUBMED Keywords	genomics:	single-cell RNA sequencing, RNA seq, microarray, whole genome bisulfite sequencing, whole genome DNA methylation
	metabolomics:	untargeted metabolomics	targeted metabolomics
	microbiome:	16S RNA	Shotgun metagenomics
	proteomics:
	COVID-19:
	Keywords Dami used:	16s rna preeclampsia; microarray gestational diabetes; maternal b12 infant health outcome; b12 gestational diabetes
	ALL SEARCHES: PREGNANCY
Some strategies to improve your search:
1. Include boolean terms	Can make your search a lot more efficient. These are operators such as AND (often also “+” or “&&”), OR (often also “||”) and NOT. Most search engines support AND and OR and a combination of these can be used to optimize your search results. Example: (metabolomics OR metab* OR metabolomism) AND (pregnancy OR pregnant OR conception) AND (covid-19 OR coronavirus OR covid)
2. Can use 'wild card' such as * or ?	Asterisk (*): added at the end of a word, can be replaced with any termination. Some search engines (such as PubMed) automatically expand common terms, e.g.: metabol* will include metabolomics and metabolite, etc. Question mark (?): often used for single letter substitution, e.g.: behavio?r will include both behavior and behaviour
3. Exclude some info by "NOT" or "-"	These allow you to remove a popular keyword that would otherwise inundate your results with non-relevant results. Not all search engines will support it so check their capabilities, but most do. PubMed supports "NOT" e.g., metabolomics NOT metabolism
4. If there's required phrases that you definitely want to include, use quotation marks	e.g., "b12 supplementation"

## Sheet: Codebook
Title:	Title of Study that is hyerplinked to the journal article
Year:	Year published
Design:	Cross sectional	Prospective Cohort	Retrospective Cohort	Nested within a RCT	Case-Control	Other: Note	More info: https://www.statpearls.com/ArticleLibrary/viewarticle/21207
Pregnancy Trimester:	1st Trimester	2nd Trimester	3rd Trimester	Parturition	Post-partum
Sample Matrix:	Plasma (Maternal or Fetal Cord)	Serum (Maternal or Fetal Cord)	Specific Blood Cell Type (Maternal or Fetal Cord)	Placenta	Maternal Feces	Vaginal Swabs	Skin Swabs	Tissue Biopsy	Amniotic Fluid	Meconium	Vernix Caseosa	Other: note
Comparisons Made :	List Explicit Comparison	Example:	2nd compared to 3rd trimester plasma	3rd trimester plasma from pre-eclamptic vs non-preeclamptic pregnancy
Omics Method:	Metabolomics: LC-MS	Proteomics: LC-MS	Proteomics: Nucleic Acid Sequencing	RNA: Microarray	RNA: RNAseq	Microbiome: 16S RNA	Microbiome: Shotgun Metagenomic Sequencing		Other:
Pregnancy History (any of the following)	Parity (# of pregnancies)	Interbirth Interval	Not mentioned
Population:	Any relevant information	Example:	developing world	low Socioeconomic status	racial/ethnic proportionality	rates of comorbidities (e.g. gestational diabetes; STIs; fetal abnormalities)	Other pertinent information
Pregnancy Comorbidity	Healthy	Pathology; Numerous Examples:	Gestational Diabetes	Preeclampsia	Iron Deficiency Anemia	Concurrent sexually transmitted infection	fetal abnormalities
Key Finding	Any relevant information
Additional Key Findings	Additional tertiary findings of note
Public Health or Medical Importance	Any relevant information
Additional Comments	Thoughts, concerns, questions
	Validation - Technical (e.g. qPCR follow up and validation of RNA-seq)
	Validation - Population
	Statistical Packages

## Sheet: Genomics
Title	Year	Design	Sample Matrix	Pregnancy Trimester	Comparisons Made	Omics Method	Pregnancy History	Population	Pregnancy Comorbidity	Key Finding	Additional Key Findings	Public Health or Medical Importance	Additional Comments	Initials	DOI
Modeling Preeclampsia using human induced pluripotent stem cells [RNA-seq]	2021	Case control / cohort? / samples collected after onset of PE confirmed in experimental groups	Mesenchymal stem cells from placental tissue	< 34 weeks in third trimester	severe early onset of preeclampsia vs none	RNA: RNAseq analysis	Not mentioned	4 White / 2 Hispanic	Preeclampsia	- decrease PSG4 expresion; RNAseq analysis of stem cell derived models showed defects in STB (syncytiotrophoblast) formation and repsonse to hypoxia	however, DNA methylation changes were minimal, corresponding only to changes in response to hypoxia	- before this study, not successful in modeling cellular defects in PE to study disease	concern: sample size	O.O
Excess placental soluble fms-like tyrosine kinase 1 (sFlt1) may contribute to endothelial dysfunction, hypertension, and proteinuria in preeclampsia	2003	Case control / Prospective? Maternal serum sample taken at time of delivery and 48 hours after	Placental tissue sample for gene expression profiling and serum sample for immunoassays	> 20 weeks and 12 weeks postpartum	mild and severe preeclamsia based on ACOG criteria versus Healthy normotensive pregnant women. Six patients with preterm deliveries not due to PE included for additional control	RNA: Microarray	Not mentioned	Not mentioned	Preeclampsia	upregulation of sFLT1 downregulates VEGF and PFGL. VEGF and PLGF associated with angiogenesis and downregulation leads to endothelial dysfunction, further promoting preeclampsia		findings allow further studying of implicated genes		O.O
Identification of hub‐methylated differentially expressed genes in patients with gestational diabetes mellitus by multi‐omic WGCNA basing epigenome‐wide and transcriptome‐wide profiling	2019	Case control	Placental tissue from mom	Not mentioned	GDM mom samples vs no GDM	Micro array data used // we performed multi‐omic weighted gene coexpression network analysis (WGCNA) to systematically identify the hub genes for GDM using both epigenome‐ and transcriptome‐wide microarray data	Not mentioned	study done with samples from hospital in China	Gestational diabetes mellitus	GDM-related hub genes identified: five hypermethylated, lowly expressed genes (ABLIM1, GRHL1, HLA‐F, NDRG1, and SASH1) and one hypomethylated, highly expressed gene (EIF3F)	expression levels of ABLIM1, GRHL1, HLA‐F, NDRG1, and SASH11 in the GDM patients and healthy controls were validated by RT-qPCR	findings reveal implicated genes in GDM for further research. Secondary associaitons with fetal cardiac developemnt also identified. This contributes more knowledge to the mechanism of action for both GDM and fetal cardiac disorders		O.O.
Maternal plasma DNA sequencing reveals the genome-wide genetic and mutational profile of the fetus	2010	Cross-sectional	Maternal Plasma	12 weeks	This sequencing v. invasive sampling of fetal tissue (amniocentesis, CVS)	Microarray	Not mentioned	Pregnant couple (mother and father)	Father was a carrier of the -CTTT 4–base pair (bp) deletion of codons 41/42, and the pregnant mother was a carrier of the A→G mutation at nucleotide −28 of the HBB gene	Entire fetal genome is represented in maternal plasma and in a constant relative proportion to maternal DNA in maternal plasma	Relative hapolotype dosage (RHDO) approach for determining fetal inheritance from mother and father only requires 65-fold genomic coverage v. relative mutation dosage (RMD) is PCR-based and requires thousands-fold coverage + has less statistical computation power.	A non-invasive genome-wide scan of fetal genome is possible. This oculd be used to determine fetal disease and disorders such as β-thalassemia.		S.K.	10.1126/scitranslmed.3001720
Statistical model for whole genome sequencing and its application to minimally invasive diagnosis of fetal genetic disease	2009	Cross-sectional	Maternal Plasma	Not mentioned	PCR sequencing technology v. this aneuploidy test	Genome-wide SNP array	Not mentioned	2 year-old male (trisomy 21) and 43 year-old karyotypically normal mother in New Jersey	Trisomy 21 in fetus	Whole-genome sequencing is an optimal approach to diagnosing aneuploidy	Possible to improve aneuploidy test with sequencing methods other than PCR and further tweak the statistical diagnosis method, Minimally Invasive Karyotyping (MINK)	MINK is a minimal risk, highly-accurate approach to diagnosing fetal disease from maternal plasma		S.K.	https://doi.org/10.1093/bioinformatics/btp156
Large Scale Aggregate Microarray Analysis Reveals Three Distinct Molecular Subclasses of Human Preeclampsia	2015	Literature Review - aggregated data to analyze	Placental gene expression datasets	25-40 weeks	Preeclampsia samples v. controls	Microarray	Not mentioned	173 Mothers from 38 studies from Canada, China, Finland, Japan, or USA	Preeclampsia	Preeclampsia and control samples were co-clustering perhaps because individuals were misdiagnosed with PE, poor advantageous maternal adaptation to pregnancy, or sample size was too underpowered.	Cluster 3 samples over-expressed genes linked to allograft rejection and graft-versus-host disease (GVHD) which could be associated with por pregnancy outcomes and PE. Study found PE molecular subclasses. PE biomarkers can identify cluster 2 patients accurately, not cluster 1 or 3	Studying molecular heterogeneity of preeclampsia		S.K.	https://doi.org/10.1371/journal.pone.0116508
Integrative single-cell and cell-free plasma RNA transcriptomics elucidates placental cellular dynamics	2017	Cross-sectional	Maternal Plasma RNA	24-33 weeks	PE v. Healthy women	scRNA-seq	Early-onset PE, not in active labor	Healthy and early preeclpamptic pregnant women from the Dept. of OB/GYN, Prince of Wales Hospital, Hong Kong	Preeclampsia	Single-cell transcriptomic analysis can reveal fetal and maternal cellular dynamics with plasma-circulating RNA analysis, exposing cellular pathology in early PE placentas noninvasively.	Analysis confirmed regulator interactions during trophoblast development and found more. Areas of high cellular heterogeneity among placentral parenchyma biopsies.	This noninvasive approach can be used to explore the cellular pathology of other gestational diseases.		S.K.	10.1073/pnas.1710470114
Single-cell RNA-seq reveals the diversity of trophoblast subtypes and patterns of differentiation in the human placenta	2018	Cross-sectional	EVT, CTB, STB, STR cells, villi from placenta	8-24 weeks	Cell subtypes	scRNA-seq	Not mentioned	Not mentioned	Not mentioned	Found subtypes of the cells sampled and cell-type-specific genetic and epigenetic signatures and their functions.	Placenta expresses several polypeptide hormone genes.	Expands on our understanding of human placental lineage specification and placental function.	Faced technical limitations to cell isolation.	S.K.	10.1038/s41422-018-0066-y
Single cell transcriptional signatures of the human placenta in term and preterm parturition	2019	Cross-sectional	Placental villous tree, basal plate, and chorioamniotic membranes	Parturition: 33-35 weeks (preterm) and 38-40 weeks (term)	Women term or preterm, with or without labor	scRNA-seq	Not mentioned	9 Women with or without labor at term or preterm from Detroit, MI	Not mentioned	Identified two new cell types in chorioaminotic membrane and placental villi. Maternal macrophages and extravillous trophoblasts demonstrate the most transcriptional changes during labor. Genes expressed with distinct diffrentiation between terms and both conditions of labor.		Single-cell signatures are statistically significant and powerful non-invasive methods to identify biomarkers, study cellular dynamics, and possibly predict disease during pregnancy and parturition.		S.K.	10.7554/eLife.52004
Targeted expression profiling by RNA-Seq improves detection of cellular dynamics during pregnancy and identifies a role for T cells in term parturition	2019	Cross-sectional	Maternal whole blood	Half of women had 3 longitudinal samples taken from 12 to 40 weeks of gestation and other half had one sample taken at term before delivery	Normal pregnancy with and without spontaneous labor at term, and with and with out labor till term.	scRNA-seq & microarray	Not mentioned	32 women with normal pregnancies who were going to Center for Advanced Obstetrical Care and Research of the Perinatology Research Branch, NICHD/NIH/DHHS, and the Detroit Medical Center/Wayne State University from February 2011 to May 2015	Not mentioned	Gene expression changes were associated with gestation and with labor at term. These changes were validated by qRT-PCR	T-cell signature illuminates what type of labor the mother may have: spontaneous pre-term labor, endotoxin-induced pre-term labor, etc.	Transcriptomic studies can help understand immunological events taking place during pregnancy		S.K.

## Sheet: Metabolomics
Title	Year	Design	Sample Matrix	Pregnancy Trimester	Comparisons Made	Omics Method	Pregnancy History	Population	Pregnancy Comorbidity	Key Finding	Additional Key Findings	Public Health or Medical Importance	Additional Comments	Initials
Fish-oil supplementation in pregnancy, child metabolomics and asthma risk	2019	Nested within a RCT//Prospective, from age 6 months to age 5, 12 scheduled clinical visits	577 Plasma samples of 6 month old infants	Parent study: third trimester	infants whose mothers were included in a RCT study of fish oil supplement vs placebo (this was the Parent study)	Untargeted liquid chromatography-mass spectrometry	Not mentioned	developed country (denmark)	Asthma in Infants	Fish oil supplementation influenced infant's metabolome at age 6 months and was significantly associated with decreased risk of asthma by age 5	the metabolic profile explained 24% of the observed asthma-protective effect in the mediation analysis.	emphasizes the role of fish oil supplementation (n-3 LCPUFAs) during pregnancy		O.O
Metabolic Dynamics and Prediction of Gestational Age and Time to Delivery in Pregnant Women	2020	Prospective	784 Maternal plasma samples from 30 pregnant women	Duration of pregnany and one sample collected postpartum	Observational? bc no comparisons	LC-MS for untargeted metabolomics	Not mentioned	Danish	Healthy	Created a metabolic clock to predict gestational age, results were comparable to first-trimester ultrasound but also produced pregnancy variations often undetected in an ultrasound which could affect delivery time.		Promoting more accurate delivery time estimates by Identified a large number of pregnancy-associated metabolites and impacted metabolic pathways during a healthy pregnancy and postpartum period		O.O
Maternal Early Pregnancy Serum Metabolomics Profile and Abnormal Vaginal Bleeding as Predictors of Placental Abruption: A Prospective Study	2016	Case control: Prospective	Maternal plasma sample	Second trimester	51 diagnosed placental abruption during pregnancy vs without clinical diagnosis in medical records	LC-MS electrospray ionization liquid chromatography-mass spectrometry (ESI-LC-MS/MS)	Not mentioned	SES abstracted from medical records	Placental Abruption	Early pregnancy vaginal bleeding, dodecanoylcarnitine/dodecenoylcarnitine (C12 / C12:1), and phosphatidylcholine acyl-alkyl C 38:1 (PC ae C38:1) strongly predict abruption risk	The AUC for these metabolites alone was 0.68, for early pregnancy vaginal bleeding alone was 0.65, and combined the AUC improved to 0.75 with the addition of quantitative metabolite data (P = 0.003).	Contributes to existing knowledge for more accurate prediction of placental abruption, allowing for preventative measures (supplements, activities - avoid behavioral risk factors etc.) to be taken		O.O
High folate and low vitamin B12 status during pregnancy is associated with gestational diabetes mellitus	2018	Longitudinal	Maternal plasma samples	Second trimester	Measured plasma folate, B6 and B12, homocysteine and glucose // GDM diagnosed based on WHO standard criteria	HPLC // Plasma concentrations of folate and vitamin B12 were quantified using the competitive electrochemiluminescence immunoassay while Plasma vitamin B6 concentration was measured using reversed-phase HPLC	Nulliparous and Multiparous	citizens or permanent residents of Singapore, and of Chinese, Malay or Indian descent with homogenous parental ethnic background	Gestational diabetes mellitus (GDM)	Higher maternal folate coupled with vitamin B12 insufficiency was associated with higher GDM risk	paper includes detailed asosciation with fasting leveles and other nutrients, etc.	Provided guidance to clinicians to recommend an increase in B12 supplumentation to pregnant women in that population		O.O
Effects of maternal vitamin B12 supplementation on early infant neurocognitive outcomes: a randomized controlled clinical trial	2017	randomized, placebo‐controlled clinical trial	Maternal plasma samples	First trimester (<= 14 gestation weeks) to 6 weeks postpartum	supplemented with either oral vitamin B12 or a placebo // both groups received iron and folic acid // infants cognitive function measured bia Bayley Scales of Infant Development-III (BSID-III)	during assessments, GC-MS used to measure maternal total homocysteine (tHcy) and methylmalonic acid (MMA) levels	primiparous and multiparous; multiple gestations excluded		Infant Neurocognitive disorders	While no significant effects of maternal B12 supplementation were seen on cognitive development in infants at 9 months of age, elevated maternal tHcy levels were associated with poorer cognitive performance in some of the subdomains of BSID‐III: expressive language, fine motor.	Since these measurements were taking in the infants at age 9 months, it may be worthwhile to study the impact of longer term maternal supplementation on infant cognitive outcomes, assessing the infants at a later developmental age.	Contributes to clinician knowledge for recommending pregnancy supplements to patients		O.O
Integrated metabolome analysis reveals novel connections between maternal fecal metabolome and the neonatal blood metabolome in women with gestational diabetes mellitus	2020	Clinical Trial	Fasting Plasma + overnight fasting stools	24th- 28th week of gestation + stools from fourth trimester mothers	22 patients with GDM v. 18 without	1H-NMR spectrometry + targeted metabolomic profiling	Not mentioned	China	Gestational diabetes mellitus (GDM)	Close relationships between maternal fecal and matched neonatal metabolomes. Identified four maternal fecal metabolites that distinguish normal v. hypergylcemicneonatal blood metabolomes. Biotin metabolism in maternal gut influence neonatal blood metabolome.		GDM had been associated with gut microbiota and epigenetic changes.GDM increases the risk of metabolic disorders. Study furthers discussion of underlying connections between materanl fecal and neonatal blood metabolomes.		S.K.
Metabolomic alternations of follicular fluid of obese women undergoing in-vitro fertilization treatment	2020	Cohort study	Follicular fluid (FF) samples from the underweight (Group A, n = 40), normal-weight (Group B, n = 40), overweight (Group C, n = 40), and obese women (Group D, n = 40) were analyzed	Mothers were undergoing in-vitro fertilization treatment	Differences of follicular fluid metabolites among Group A-D	ultra-performance liquid chromatography high-resolution mass spectrometry metabolomic profiling	Infertile	China - Hospital of Shandong University of Traditional Chinese Medicine, from November 2017 to May 2018	Infertility; underweight, normal-weight, overweight, and obese	The results of this study show that being obesity in women alters the metabolic characteristics of human FF as profiled through untargeted metabolomics	This study demonstrates significant alterations in the FF microenvironment of obese women undergoing IVF treatment, which may contribute to reduced fertility. The results of this study imply that the FF microenvironment of obese women may increase oocyte apoptosis and mitochondrial dysfunction. The extent to which these changes affect oocyte quality, maturation, fertilization potential, and embry…	FF provides nourishment for oocyte development, regulating the external as well as internal environment of oocytes, which serve a critical role in fertiliation and embryo development. With obesity impacting the metabolic characteristics of human FF, this study suggests that obesity can be a factor of an increased risk in infertility	This study exemplifies follicular fluid (FF) being an ideal biomarker under metabolomics	J.P
Metabolomic profile of follicular fluid as a predictive tool for pregnancy outcomes	2016	Prospective cohort study	Follicular fluid samples from 91 women; women were divided into two groups: (i) pregnant patients (n=33) and (ii) non-pregnant patients (n=58)	Not mentioned	This study evaluated the metabolic profile of follicular fluid from women who underwent in vitro fertilization as a potential predictive approach for pregnancy	The metabolic extraction was performed by Bligh-Dyer protocol. The following analyses were performed on a micrOTOF-QII mass spectrometer equipped with an Apollo II electrospray ion source (Bruker, Billerica, USA) and coupled to a UFLC Prominence binary liquid chromatograph (Shimadzu, Kyoto, Japan)	Infertile	Not mentioned	Infertility and potential infertility	This study demonstrated that the oocyte alone, plays a crucial role for the establishment of pregnancy. Thus, assisted reproduction technology (ART) would be extremely beneficial in helping infertile women achieve a higher chance of pregnancy because ART procedures often initiate assesment and optimization of oocyte quality during treatment.	Authors in this study also hopes these findings can stimulate further investigations for the development of prognostic tests using blood plasma of patients	Metabolites such as Glyoxylate, Dicarboxylate, Purine, Pyruvate, Galactose and Vitamin B6 metabolism play an important role in metabolic demands during a mother's pregnancy to balance fetal growth and maternal health nutrient availability. This study found these mtabolic pathways to be enriched, suggesting that these metabolites play an important role in follicular fluid in order to regulate oocy…	This study exemplifies follicular fluid (FF) being an ideal biomarker under metabolomics	J.P
The follicular fluid metabolome differs according to the endometriosis phenotype	2020	Prospective cohort study	50 FF samples from patients presenting with deep infiltrating endometriosis (DIE), associated or not associated with an associated ovarian endometrioma (OMA), and 29 FF samples from patients with infertility caused by a tubal obstruction	Not mentioned	Comparisons of enriched metabolic pathways between DIE and OMA patients vs. control participants (healthy)	Proton nuclear magnetic resonance experiments were carried out	Infertile and potential infertility characterized by endometriosis phenotypes	Not mentioned	Deep infiltrating endometriosis (DIE), ovarian endometrioma (OMA), and infertility caused by a tubal obstruction	Results indicate a mitochondrial dysregulation in endometriosis phenotypes, with a modified balance between anaerobic glycolysis and beta-oxidation in OMA phenotypes that could affect the fertility of women with endometriosis	Concentrations of certain metabolic pathways--such as glucose, citrate, creatine and amino acids such as tyrosine, etc.--varied, which led to the conclusion of a suspected mitochondrial dysregulation in endometriosis phenotypes	As the composition of the follicular fluid has been shown to be correlated with oocyte development and outcome of implantation after fertilization, these findings may help explain the high level of infertility in these patients.	Ultimately, we can determine that FF metabolic profiling has become successful in finding many implications between pregnant women and pregnancy outcomes concerning infertility and phenotypes associated with infertility.	J.P
Noninvasive metabolomic profiling of a human embryo culture media using a simple spectroscopy adjunct to morphology for embryo assesment in vitro fertilization (IVF)	2013	Case study	57 embryo culture medium samples were collected from 6 patients	Not mentioned	Embryo culture medium with more and less sodium pyruvate and phenylalanine (metabolites and amino acids) were compared to indicate the most optimal medium that would lead to the best embryo quality	Metabolomic profiling of the culture medium using Raman spectroscopy	Not mentioned	Wuhan Boster Biological Technology Ltd., Wuhan, China	Not mentioned	In this present study, we used Raman spectroscopy combined with morphology for the metabolomic profiling of human embryo culture media, and the overall accuracy for predicting a positive outcome was 85.7% (6/7), which suggested that the method may be an effective clinical tool for embryo selection	None	Embryo quality is crucial to the outcome of IVD, but the ability to precisely distinguish the embryos with higher reproductive potential from others is poor. It is why this study was able to undergo metabolomic profiling of human embryo culture medium in order to identify optimal substances in a culture medium that would lead to a better embryo quality, or accurate predictions of pregnancy outcom…	This study exemplifies embryo culture medium being ideal biomarkers under metabolomics	J.P
Noninvasive metabolomic profiling of embryo culture media using Raman and near-infrared spectroscopy correlates with reproductive potential of embryos in women undergoing in vitro fertilization	2007	Prospective cohort study	69 spent embryo medium samples from 30 patients with known outcome of sustained implantation rates	Not mentioned	Embryo medium samples with different known implantation rates were compared to see whether Raman and near-infrared spectroscopy correlated with the reproductive potential of the sample embryos	Raman and/or near-infrared spectroscopy	Not mentioned	Population not mentioned, although research setting took place at a university research center	Women undergoing assisted reproduction treatment	Rapid, noninvasive metabolomic profiling of human embryo culture media using Raman or near-infrared spectroscopy combined with bioinformatics correlates with pregnancy outcome	None	This study marks a successful finding in using metabolomics tools--Raman spectroscopy--to improve embryo quality of IVF through metabolomic profiling. In other words, Raman spectroscopy combined with morphology for the metabolomic profiling of ECM suggests that this method may be an effective clinical tool for embryo selection.	This study exemplifies embryo culture medium being ideal biomarkers under metabolomics	J.P
Metabolomics reveals perturbations in endometrium and serum of minimal and mild endometriosis	2018	Prospective cohort study	95 women presenting with endometriosis-associated symptoms and subsequently confirmed with laparoscopy followed by biopsy [Stage I-IV]; Stage I classified as minimal (n=20), Stage II as mild (n = 13), Stage III as moderate (n = 17) and Stage IV as severe endometriosis (n = 45).	Not mentioned	Metabolomic analysis was performed on eutopic endometrial tissue of women with endometriosis and controls	Proton nuclear magnetic resonance (H NMR)	Not mentioned	Eastern region of India and Bangladesh	Endometriosis (Stage I-IV)	This study was successful in being able to profile the metabolites in endometrial tissue to be used as a diagnostic marker for endometriosis—an estrogen dependent benign gynecological disorder of the endometrial tissue linked to pregnancy complications.	Analysis show that various energy, ketogenic and glucogenic metabolites have significant altered concentrations in various stages of endometriosis. For Stage I diagnosis, alanine was found to have 90& sensitivity (true postives) and 58% specificity (true negatives). Stage II diagnosis: alanine, leucine, lysine, proline, and penylalanine showed significant altered levels.	During pregnancy and labour, clinicians should be alert to possible endometriosis-associated complications as scientists have reported their morbidity to be associated with maternal pregnancy complications. Endometriosis is a common benign gynecological disease with suboptimal methods of diagnosis. This study, however, lends credence to the acceptance that metabolomics provides promising potentia…	This study highlights endometriosis as an ideal biomarker under metabolomics	J.P
Endometrium metabolomic profiling reveals potential biomarkers for diagnosis of endometriosis at minimal-mild stages	2018	Prospective cohort study	29 patients with laparoscopically confirmed endometriosis at stages I-II (19 staged as minimal; 10 staged as mild) and 37 infertile women who underwent diagnostic laparoscopy combined with hysteroscopy. Total: 66 patients/volunteers	Not mentioned	Metabolomic profile variation of the eutopic endometrium between minimal-mild endometriosis patients and healthy women	Ultra-high-performance liquid chromatography coupled with electrospray ionization high-resolution mass spectometry (UHPLC-ESI-HRMS).	Not mentioned	Sixth Hospital of Sun Yat-sen University - Guangzhou, China	Endometriosis (Stage I-II) and infertility	12 metabolites were identified as endometriosis-associated biomarkers. The eutopic endometrium metabolomic profile of the endometriosis patients was characterized by a significant increase in the concentration of hypoxanthine, L-arginine, L-tyrosine, leucine, lysine, inosine, omega-3 arachidonic acid, guanosine, xanthosine, lysophosphatidylethanolamine and asparagine. Uric acid was decreased.	Study supports the importance of pruine and amino acid metabolites in the pathophysiology of endometriosis	Endometriosis has been found to be associated with maternal pregnancy complications. Diagnostic methods for endometriosis, specifically at early stages, are not optimal. However, the metabolomics analysis that was done in this study implicated certain metabolites to serve as potential biomarkers for semi-invasive diagnosis of early-stage endometriosis (I-II).	This study highlights endometriosis as an ideal biomarker under metabolomics	J.P

## Sheet: Microbiome
Title & Hyperlink	Year	Design	Sample Matrix	Pregnancy Trimester	Comparisons Made	Omics Method	Pregnancy History	Population	Pregnancy Comorbidity	Key Finding	Additional Key Findings	Public Health or Medical Importance	Additional Comments	Initials
Host Remodeling of the Gut Microbiome and Metabolic Changes during Pregnancy	2012	case cross over study	Obtained stool samples, diet information, and clinical data for 91 pregnant women. Each pregnant woman donated stool during T1 (13.84 ± 0.16 weeks) and T3 (33.72 ± 0.12 weeks) of pregnancy, and a subset donated stool 1 month postpartum. Additionally, a stool sample was obtained from the women’s infants at 1 month of age, and a subset was resampled at 6 months and 4 years of age	T1 and T3	T1 and T3 stool sample comparison	PCR for V1V2 amplification and UniFrac distance matrix to calculate the beta diversity. 16S RNA seq	Not Mentioned	White	Prior to pregnancy, the majority of the women in the study had normal body weights, although a subset was either overweight or obese, and 15 women were diagnosed with gestational diabetes mellitus. The women’s diets at T1 and T3 were evaluated by nutritionists by using 3 day food records; 16 of the women took probiotic supplements over the course of pregnancy, and 7 used antibiotics at either T1 …	Increase in abundance of proteobacteria and actinobacteria from T1 and T3. Decrease in the Clostridiales order of the Firmicutes.	Transfer of T3 Microbiota Induces Greater Adiposity and Inflammation in Germ-free Recipient Mice Than T1 Microbiota	How microbiome in pregnant mothers fluctuate and to answer the importance behind them.	Important when microbiome is concerned would be better to have a second pairs of eyes look at this paper.	R.C
Maternal Gut Microbiome Biodiversity in Pregnancy	2018	cross sectional study	Stool sample	First visit less than 20 weeks and second on 36-39 weeks	Phase 1 and Phase 2 stool sample	PCR and 16S RNA-seq	Not mentioned	Diversed demography.	Nothing specified.	At the genus level, there were significant differences including Anaerococcus (phylum: Firmicutes), Butryricimonas (phylum: Bacteroides), Eggerthella (phylum: Actinobacteria), Finegoldia (phylum: Firmicutes), Propionibacterium (phylum: Firmicutes), Pseudomonas (phylum: Proteobacteria), Roseburia (phylum: Firmicutes) Shewanella (phylum: Proteobacteria) and Tepidimonas (phylum: Proteobacteria). Mos…	Over the course of a pregnancy, richness decreased and diversity and evenness increased from early pregnancy (≤ 20 weeks) to late third trimester.			R.C
Multiomics modeling of the immunome, transcriptome, microbiome, proteome and metabolome adaptations during human pregnancy	2019	Prospective cohort	Peripheral blood sampel, serum sample, plasma sample, series of culture swabs	Throughout pregnancy and 6 weeks postpartum	Multi omics	Plasma and serum samples were assayed using the Luminex platform for cytokine levels. In addition, plasma samples were used for proteomics analysis, LC-MS metabolomics analysis, and cell-free transcriptomic analysis. Whole blood samples were analyzed using mass cytometry for single-cell characterization of the immune system. Finally, vaginal swabs, stool, saliva and tooth/gum samples were used fo…	Not mentioned	Not mentioned	Not mentioned	correlation between the changes in oral bacterial species and TCR T cell frequencies may be disrupted in pathological pregnancies, such as preterm pregnancies	The metabolomics dataset, the model revealed strong correlations between the plasma factor pregnanolone sulfate and the NF-jB signaling in myeloid dendritic cells (mDCs)and regulatory T cells (Tregs) and also for the proteomics it showed interaction contained the Chorionic Somatomammotropin Hormone-1 (CSH-1), represented at the transcript (cell-free RNA dataset) and protein (Somalogic dataset) le…		Elastic net was used can be useful when doing any type of machine learning model	R.C
Racioethnic diversity in the dynamics of the vaginal microbiome during pregnancy	2019	cross sectional study	Vaginal microbiome profile(iHMP)	1st,2nd,3rd and Post partum	Vaginal microbiome	16S RNA-seq	Not mentioned	Diversed demography.		Pregnant women have a significantly higher (P < 0.01) prevalence of the four most common Lactobacillus vagitypes (L. crispatus, L. iners, L. gasseri and L. jensenii) and a commensurately lower prevalence of vagitypes dominated by other taxa				R.C
Early pregnancy vaginal microbiome trends and preterm birth	2017	nested case-control study within a prospective cohort study	vaginal swabs	longitudinally across pregnancy	vaginal microbiome	DNA and 16S rna-seq	Not mentioned	Mostly African-American(69%)	Tobacco use pregestational diabetes and gestational diabetes.	Alpha diversity decreased significantly over the trimester of women who deliver preterm in compriosn to women who had a termed labor.	For beta diversity there was a trend toward greater instability in vaginal communities between trimester 1 and trimester 2 in women with preterm birth compared with term birth, but the differences were not statistically significant			R.C
Metagenomic analysis with strain-level resolution reveals fine-scale variation in the human pregnancy microbiome	2018	Prospective cohort	vaginal, oral, and gut samples that had been collected, on average, every 3 wk over the course of gestation	average, every 3 wk over the course of gestation	vaginal,gut and oral microbiome	16S RNA-seq	Not mentioned	Not mentioned	Six of these subjects (Term1–6) gave birth at term (after 37 weeks) and four subjects (Pre1–4) gave birth prematurely (before 37 weeks). Two term pregnancies and one preterm pregnancy were complicated by preeclampsia, one by oligohydramnios, and one by type 2 diabetes	n the vagina, a direct relationship between gestational age and increasing taxonomic richness was observed in L. iners-dominated communities.In addition, the dominant taxon (in vaginal communities) and adverse pregnancy outcome, e.g., preeclampsia (in gut and saliva communities) also appeared to be significant factors			Need to revert back for more details.	R.C
The vaginal microbiome and preterm birth	2019	cross sectional study // longitudinal	Samples were collected from ten maternal body sites (that is, vaginal, cervical, buccal and rectal mucosa, blood, urine, chest, dominant palm, antecubital fossa and nares), five types of birth products (that is cord blood, amniotic fluid, placental membranes, placental tissue and umbilical cord) and seven infant body sites (that is, buccal and rectal mucosa, meconium/stool, chest, right palm, nar…	longitudinally at each prenatal visit, at triage, at labor and delivery, at discharge (~24–48 h after birth) and at postpartum follow-up visits.	45 PTBs before 37 gestation weeks versus 90 term births (>39 weeks)	16S ribosomal RNA // Multiomic microbiome study	unsure	African ancestry	Preterm birth	Women who delivered preterm exhibited significantly lower vaginal levels of Lactobacillus crispatus and higher levels of BVAB1, Sneathia amnii, TM7-H1, a group of Prevotella species and nine additional taxa	Preterm-birth-associated taxa were correlated with proinflammatory cytokines in vaginal fluid	promotes development of new strategies for earlier detection, prevention and intervention of PTB		O.O.
Gut dysbiosis induces the development of pre-eclampsia through bacterial translocation	2020	Case control	maternal faecal microbiome	Third trimester	PE women vs normotensive women	16S ribosomal RNA seq	Not mentioned	Hospital in China	Preeclampsia	Opportunistic pathogens, particularly Fusobacterium and Veillonella, were enriched, whereas beneficial bacteria, including Faecalibacterium and Akkermansia, were markedly depleted in the PE group. The abundances of these discriminative bacteria were correlated with blood pressure (BP), proteinuria, aminotransferase and creatinine levels (all tests for PE).	interesting study that also performed faecal microbiota transplantation in antibiotic mice to observe causative rship b/w gut dysbiosis and PE, also looked at immune system responses in mice // Paper abstract reults sections gives a good preview of this.	study provides new info on pathogenesis of PE: findings suggests that the gut microbiome of patients with PE is dysbiotic and contributes to disease pathogenesis		O.O.
Metagenomics analysis of gut microbiota in response to diet intervention and gestational diabetes in overweight and obese women: a randomised, double-blind, placebo-controlled clinical trial	2020	Longitudinal study	maternal faecal microbiome. The women were randomised into four intervention groups: fish oil + placebo (n=68), probiotics + placebo (n=72), fish oil + probiotics (n=69) or placebo + placebo (n=61) from the first study visit throughout the pregnancy, and until 6 months post partum	faecal samples in early (gestational weeks mean 13.9 (SD 2.0)) and late (gestational weeks 35.2 (1.0)) pregnancy	The primary endpoint of this study was to investigate whether the gut microbiota composition and function changes over pregnancy and are related to GDM in overweight and obese women. The secondary endpoint was to investigate whether the gut microbiota can be modified by dietary supplements, fish oil and/ or probiotics.	RNA-seq	Not mentioned	Not mentioned	riefly, the inclusion criteria for the study were overweight (prepregnancy body mass index (BMI) ≥25) and early pregnancy (<18 weeks of gestation). The exclusion criteria were GDM diagnosed before the first study visit, multifetal pregnancy and the presence of metabolic or inflammatory diseases. Furthermore, prior to entering the study, women were tested for haemoglobin A1c to exclude the possibl…	1)Specific gut microbiota species do not influence GDM onset when adjusting for confounding factors. 2) Specific gut microbiota species do not differ between women with and without GDM. 3)The evolution of the gut microbiota throughout pregnancy is influenced by GDM and diet intervention	1)Correlations between serum glucose concentrations and gut microbiota. 2) Gut microbiota and function			R.C
Prenatal and postnatal determinants in shaping offspring’s microbiome in the first 1000 days: study protocol and preliminary results at one month of life	2020	longitudinal, prospective, observational study	The study was planned to provide data collected at T0, T1, T2 and T3, respectively before discharge, 1,6 and 12 months after birth.	Maternal and infant anthropometric measurements were assessed at each time. Other variables evaluated were: pre-pregnancy/gestational weight status (T0), maternal dietary habits/physical activity (T1-T3); infant medical history, type of feeding, antibiotics/probiotics/supplements use, environment exposures (e.g cigarette smoking, pets, environmental temperature) (T1-T3). Infant stool samples were…	Infant Stool from Time T1- T3	RNA-seq	Not mentioned	Not mentioned	Infants or mothers with genetic/congenetial disease were excluded, Infants hospitalized in neonatal intensive care unit immediately after birth, presence of gestational diabetes or hyperthyroidism during pregnancy were also excluded.	The microbiome composition of a baby born by VD is predominantly influenced by the gut and vaginal maternal microbiome while the microbiome composition of a newborn delivered by CS is mainly influenced by the microbes of the surrounding environments species (e.g. hospital environment) and by the mother’s skin microbes	Higher Firmicutes levels and a higher ratio Firmicutes/Bacteroidetes were often observed in subjects affected by overweight or obesity . Among Firmicutes, we found an over representation of Streptococcus in infants born to mothers with a pre-pregnancy BMI ≥ 25 Kg/m2			R.C
Fetal placental inflammation is associated with poor neonatal growth of preterm infants: a case-control study	2013	A case control Study	Control subjects were consecutive preterm infants <32 completed weeks of gestation without placental HCA, matched 1:1 with case subjects according to gestational age (±1 week).	Infants during the first four postnatal weeks	Placental inflammatory status and serial weight gain		Not mentioned	Not mentioned	Not mentioned	At both 21 days and 28 days, the weight gain from birth was significantly lower in FHCA than in the no-HCA group (p = 0.04 and p = 0.05 respectively, adjusted for multiple comparisons), whereas no significant differences were found between MHCA and no-HCA groups				R.C
Connections Between the Gut Microbiome and Metabolic Hormones in Early Pregnancy in Overweight and Obese Women	2016	cross-sectional		Stool samples	Fecal microbiota profiles	16S rRNA sequencing	Not mentioned	Not mentioned	Women with known preexisting diabetes, impaired fasting glucose, or impaired glucose tolerance and/or early-onset gestational diabetes mellitus (GDM) were excluded	he ratio between the main phyla Firmicutes to Bacteroidetes was 3:1, with obese women tending to have a slightly higher abundance of Firmicutes (69.0% [59.0–81.4%]) than overweight women (64.2% [57.6–72.9%], P = 0.107)	overweight pregnant women tended to have a higher microbial richness (number of OTUs) and evenness (relative prevalence of the various OTUs within the gut) than obese pregnant women (Shannon index P = 0.098)			R.C
Metagenomic analysis with strain-level resolution reveals fine-scale variation in the human pregnancy microbiome	2018	longitudinal	vaginal, gut, and oral microbiomes from 10 pregnant subjects	Vaginal, gut and oral	from early pregnancy to delivery	16S rRna sequencing, shotgun sequencing,NMDS	not mentioned	not mentioned	Six subjects delivered at term and four delivered preterm (i.e., <37 wk gestation). Five subjects (four who delivered at term, and one who delivered preterm) were diagnosed with having some type of pregnancy complication: preeclampsia, type 2 diabetes, and oligohydramnios					R.C

## Sheet: Proteomics
Title	Year	Design	Sample Matrix	Pregnancy Trimester	Comparisons Made	Omics Method	Pregnancy History	Population	Pregnancy Comorbidity	Key Finding	Additional Key Findings	Public Health or Medical Importance	Additional Comments	Initials	DOI
The prediction of early preeclampsia: Results from a longitudinal proteomics study	2019	nested case-control study	maternal plasma samples	early preeclampsia (delivery <34 weeks of gestation)	maternal plasma samples from 90 normal pregnancy pregnancy woman VS. 33 with early preeclampsia	high-affinity aptamer-based proteomic assays	Nulliparity was adjusted	Mostly African-American	preeclampsia	1. At 16.1–22 weeks of gestation, high abundance of matrix metalloproteinase-7 and glycoprotein IIbIIIa complex were the most reliable predictors at this gestational age. 2. At 22.1–28 weeks, lower abundance of placental growth factor (PlGF) and vascular endothelial growth factor A, isoform 121 (VEGF-121), as well as elevated sialic acid binding immunoglobulin-like lectin 6 (siglec-6) and activin…	1. The sensitivity of risk models was higher for early preeclampsia with placental MVM lesions than for the entire early preeclampsia group. 2. The sensitivity of prediction models was higher for severe early preeclampsia than for the entire early preeclampsia group.	Current prediction models have limited contribution of biochemical markers and required in the current screening models that may not be available in all clinical settings.	Limitation: 1. the aptamer-based assays did not include internal standards to generate protein concentrations. 2. 3/33 early preeclampsia cases do not have 24-hour proteinuria, so dipstick evaluation was used.	H.W
A proteomic approach identifies early pregnancy biomarkers for preeclampsia: Novel linkages between a predisposition to preeclampsia and cardiovascular disease	2009	case–control	plasma proteome	20±1 wk gestation	EDTA‐plasma from women at 20±1 wk gestation: 57 uncomplicated pregnancies VS. 27 subsequently developed PE‐AGA, 12 PE‐SGA	DIGE‐based approach, LC-MS / MS, differential proteomic approach	Nulliparous	Caucasian, Maori/pacific islander, Chinese, Indian, and Other	persistent severe hypertension, coagulopathy, haemolysis, liver dysfunction, acute renal insufficiency, imminent eclampsia	36 moderate to high‐abundance plasma proteins that were differentially expressed at 20 wk gestation preceding the onset of PE. 18 proteins of them overlapped with the unique protein cargo recently reported on high‐density lipoprotein (hDL) cholesterol	1. potential mechanism for the relationship between PE and later coronary artery disease. 2. proteolytic activity in plasma is abnormal prior to the development of PE: several serine protease inhibitors (SERPINS) were differentially expressed in plasma prior to PE	Prediction is a prerequisite for prevention: an accurate and reliable test to predict PE in early pregnancy would be a major healthcare advance.		H.W
Discriminatory proteomic biomarker analysis identifies free hemoglobin in the cerebrospinal fluid of women with severe preeclampsia	2005	case-control	Cerebrospinal fluid	delivery: sPE: 33.7 [31.7-35.7] mPE: 34.1 [31.1-37.1] CRL: 36.0 [33.3-38.7] weeks	sPE: 7 mPE: 8 CRL: 8	SELDI-TOF	sPE: 1 [0-2] mPE: 1 [0-3] CRL: 1 [0.2]	not mentioned	preeclampsia	women with sPE – but not mPE or healthy CRL – have nanomolar amounts of free hemoglobin in their CSF	1. CSF of sPE women also had significantly higher erythrocyte counts (but not total protein content or leukocyte counts) than both mPE and CRL. 2. the increase in CSF hemoglobin is not accompanied by either an increase in total protein content or in leukocyte counts.		2. Whether the observed increase in CSF hemoglobin levels in women with sPE results from leakage of free hemoglobin or passage of intact erythrocytes across the blood-brain barrier with subsequent lysis is not clear. 2. Further studies are required to confirm these observations and to determine their physiologic implications.	H.W
A Serum Proteomics Approach to the Diagnosis of Ectopic Pregnancy	2009	case-control	Serum samples	2–18 weeks Most patients with ectopic pregnancy were below 9 weeks of gestational age; gestational age was unclassified in 11 patients.	62 with an ectopic pregnancy VS. 77 with a normal intrauterine pregnancy	SELDI	not mentioned	African American, 36%; Caucasian, 3%; Asian, 2%; Hispanic, 1%; unknown, 58%.	Ectopic Pregnancy	Several proteins in the 7500–18,000 Da mass range were identified that may discriminate an ectopic pregnancy from an intrauterine pregnancy.	In patients with a normal pregnancy, PAPP‐A levels rose dramatically at around 8 weeks of gestation, whereas in women with ectopic pregnancies and miscarriages, levels remained low. However, it may not be used widely because most patients in this study with ectopic pregnancy have gestational ages less than 8 weeks at presentation.	it would be of great public health value to identify markers of ectopic pregnancy that could be used to increase the number of women diagnosed initially or to shorten the time to definitive diagnosis.	Ongoing study - not so much results, need to get the follow up paper	H.W
Comparative Proteomic Profile of the Human Placenta in Normal and Fetal Growth Restriction Subjects	2014	case-control	placental tissues	until delivery	10 FGR VS. 10 control	high-precision LC-MS	gravidity: 1.3±0.48 in control group 1.4±0.7 in FGR group	Chinese	Fetal growth restriction (Intrauterine Growth Restriction)	1. 95 proteins were found to be differentially expressed between these two groups. 35 of them are linked to two major molecular networks that are linked to erythropoiesis and oxidative stress. 2. NADPH oxidase, low-density lipoprotein (LDL), and SERPINA1 play critical roles in the pathological development of FGR. 3. In this work, HBA1, HBA2, HBG1, HBG2, and HBB were all found upregulated in the p…		reduce the incidence of maternal disease and improve the prognosis of fetuses with FGR	At present, the pathological mechanism underlying increased cell apoptosis in FGR is still not understood	H.W
A Mass Spectrometric Multicenter Study Supports Classification of Preeclampsia as Heterogeneous Disorder	2012	case-control	Blood Sampling	PE: 32.5 weeks (23 - 39) Healthy: 31.9 weeks (23 - 39)	60 Preeclampsia VS. 66 healthy pregenancy women	MALDI-ToF MS	only singleton pregnancies	not mentioned	Preeclampsia and perterm delivery	Overall sample classification reached sensitivity of 0.88 and specificity of 0.73. Separate calculations for early-onset PEs only (before 34 weeks of gestation) revealed sensitivity of 0.88 and specificity of 0.89.	it was less successful to sufficiently differentiate between healthy and diseased subjects of more than 34 gestational weeks. This is primarily due to the lack of specificity, that is, the false positive rate in CN. This contrasting effect leads us to suggest that PE is a heterogeneous disorder that ought to be subclassified in order to reflect different potential pathomechanisms.		Matrix-assisted laser desorption/ionization time-of-flight mass spectrometry serum-profiling with center-wise standardization offers a fast and robust method to classify PE	H.W
First-trimester proteomic profiling identifies novel predictors of gestational diabetes mellitus	2019	nested case-control	serum sample	First-trimester	135 GDM cases VS. 135 controls	nanoLC-MS/MS analysis & MRM-MS analysis	singleton pregnancy	not mentioned but from a Denmark hospital	gestational diabetes mellitus	afamin, serum amyloid P-component (SAMP) and vitronectin could be confirmed as significantly different between GDM cases and controls	adiponectin and SHBG to be significantly different between GDM cases and controls in the same cohort using different assay methods	provided a comprehensive overview of potential serum protein biomarkers for early GDM prediction and identified vitronectin as a novel independent predictor.	preeclampsia could thus be considered as a potential confounder because increased levels of vitronectin have previously been identified as a risk factor of preeclampsia	H.W
Identification of candidate biomarkers for the prediction of gestational diabetes mellitus in the early stages of pregnancy using iTRAQ quantitative proteomics	2017	case-control	blood sample from 12-18 weeks of pregnancy	24-28 weeks of pregnancy	30 patients who diagnosed as GDM at 24-28 weeks VS. 30 age‐matched normoglycemic women	iTRAQ, NanoLC‐MS/MS analysis, ELISA analysis	singleton pregnancy	not mentioned	gestational diabetes mellitus, maternal peripheral insulin resistance and increased inflammation	1. A total of 33 proteins were differentially expressed between two groups and can be considered as candidate biomarkers for screening and diagnosis of GDM. 2. APOE, F9, FGA, and IGFBP5 may serve as a biomarkers panel to aid in the screening of GDM in the early stages of pregnancy (with higher AUC, sensitivity, and specificity) 3. coagulation factors IX, X, XII, and FGA are significantly increase…	1. anticoagulant protein antithrombin‐III (ANT3) and vitamin K‐dependent protein C (PROC) were downregulated in women with subsequently developed GDM 2. levels of MPO and serum paraoxonase/arylesterase 1(PON1) were found elevated in the serum of women with subsequently developed GDM 3. some complement proteins and coagulation factors related to the inflammatory response were found: C1S, C4BPA, C6…			H.W
Proteomic signatures predict preeclampsia in individual cohorts but not across cohorts – implications for clinical biomarker studies	2020	Prospective cohort study	Blood sampling	First, second, and third trimester	Stanford v. Detroit cohort	Proteomic assay microarray	Not Mentioned	Stanford (18 with PE and 18 with uncomplicated pregnancies) + Detroit (76 women with PE and 90 without) cohorts	preeclampsia	Heterogeneous pathophysiologies in cohorts makes computational algorithms for prediction non-generalizable to other cohorts. Proteomic signatures are different by cohort -- need diverse, well-phenotyped populations large enough to characterize subsets of populations.		Early prediction of PE		S.K.	https://doi.org/10.1080/14767058.2021.1888915
Development and validation of a spontaneous preterm delivery predictor in asymptomatic women	2016	nested case-control	Blood sampling	second and third trimester	217 spontaneous preterm delivery vs. 4292 delivery at term	MRM MS assay	including both single and multiple pregnancies	American Indian/Alaskan Native, Asian, Black or African-American, Native Hawaiian or other Pacific Islander, White	spontaneous preterm delivery	the ratio of IBP4/SHBG levels at 19–20 weeks with a BMI interval of >22 and ≤37 kg/m2 can be a maternal serum predictor destined for sPTD	1. Elevated maternal serum IBP4 levels may reflect abnormal placentation and thus an increased risk of sPTD. 2. Lower levels of SHBG in women destined for sPTD may be a result of infection and/or inflammation. Hence, SHBG may be critical for control of androgen and estrogen action in the placental-fetal unit in response to upstream inflammatory signals.	Early detection may improve pregnancy outcomes through increased clinical surveillance as well as accelerate the development of clinical interventions for PTD prevention.		H.W
Maternal proteomic profiling reveals alterations in lipid metabolism in late-onset fetal growth restriction	2020	case control	Blood sampling	third trimester	5 normal pregnancy VS. 5 Fetal growth restriction	2D nano LC-MS/MS	40% of each group are Nulliparity	74% Caucasian in control group; 100% Caucasian in case group	late-onset Fetal growth restriction	Lipid metabolism is disturbed in mothers from pregnancies complicated by late-onset FGR compared to healthy pregnancies. The top canonical pathways and biological processes involved in late-onset FGR are mostly related to the efflux of cholesterol and phospholipids.	NOTCH1 was the most featured regulator in the spotted network linking the disturbed profile of lipid metabolism with placental growth and being a potential target for future therapeutic agents.	1. Enhanced our understanding of the pathophysiology of late-onset FGR which remains poorly defined. 2. May constitute a starting point for future studies to investigate the potential therapeutic targets of the involved pathways.	sample size is small ( 5 VS. 5)	H.W

## Sheet: COVID-19
Title	Year	Design	Sample Matrix	Pregnancy Trimester	Comparisons Made	Omics Method	Pregnancy History	Population	Pregnancy Comorbidity	Key Finding	Additional Key Findings	Public Health or Medical Importance	Additional Comments	Initials
Vertical Transmission of SARS-CoV-2 in Second Trimester Associated with Severe Neonatal Pathology	2021	Case Study	Mothers’ nasopharyngeal swabs and blood, umbilical cord blood, amniotic fluid and the sample of placenta. Newborn nasopharyngeal samples (within 3 h after birth). Autopsy tissue samples of lung, brain, intestine, liver and sample of placental tissues.	Second Trimester	diagnosed a moderate form of SARS-CoV-2 infection at the 21st week of gestation	HPLC-MS/MS	primipara	not mentioned	fetal growth restriction (1st percentile), right ventricular hypertrophy, hydropericardium, echo-characteristics of hypoxic-ischemic brain injury (leukomalacia in periventricular area) and intraventricular hemorrhage at the 25th week of gestation	SARS-CoV-2 infection to be the major reason for the development of the placental damage, which is supported by the results of PCR and mass spectrometry that the presence of SARS-CoV-2 in placental tissue and umbilical cord blood.	The immunohistochemical analysis show the obvious positive cytoplasmic expression of SARS-CoV-2 Nucleocapsid and SARS-CoV-2 Spike (S1 subunit) in the cytotrophoblast and syncytiotrophoblast, which is a strong indication for the vertical transmission of infection from mother to fetus. This conclusion is further confirmed by the positive results of RT-PCR of the placenta and umbilical cord blood fo…	transplacental transmission of SARS-CoV-2 infection is possible not only in the last trimester of pregnancy, but also in earlier stages of pregnancy	fetal damage and its subsequent death observed in our study were very likely due to the placental lesions caused by SARS-CoV-2	H.W
Assessment of Maternal and Neonatal Cord Blood SARS-CoV-2 Antibodies and Placental Transfer Ratios	2021	Prospective cohort	Maternal and cord blood sera were available for antibody measurement for 1471 mother/newborn dyads.		Metarnal and cord blood		Not mentioned	of whom 450 (26.3%) identified as Black/non-Hispanic, 879 (51.3%) as White/non-Hispanic, 203 (11.8%) as Hispanic, 126 (7.3%) as Asian, and 56 (3.3%) as other race/ethnicity	(1) asymptomatic: no history of COVID-19 symptoms at time of delivery or on review of prenatal history; (2) mild disease: symptoms that do not include shortness of breath or radiographic evidence of pneumonia, with normal oxygenation; and (3)moderate to critical disease: symptoms that include shortness of breath or radiographic evidence of pneumonia, with or without administration of supplemental…	did not detect IgM antibodies in any cord blood serum samples even in cases of critical maternal illness or preterm delivery, supporting that maternal- fetal SARS-CoV-2 transmission is rare.				R.C
Neonatal outcome in 29 pregnant women with COVID-19: A retrospective study in Wuhan, China	2020	Retrospective study	For mothers, we collected sociodemographic data (maternal age, body mass index [BMI], educational attainment [>high school or not], and occupation [employed specifically at a hospital, employed but not at a hospital, or unemployed]), maternal parity (primiparous or multiparous), medical history records (fever, cough, shortness of breath, diarrhea, and vomiting), laboratory tests, chest CT images,…		Maternal and neonatal throat swabs and neonatal anal swabs were collected and tested for SARS-CoV-2 RNA using quantitative real time-PCR (qRT-PCR) technology and hydrolysis probe technology
Connecting the dots on vertical transmission of SARS-CoV-2 using protein-protein interaction network analysis – Potential roles of placental ACE2 and ENDOU	2021	protein-protein interaction (PPI) network study	maternal blood, urine, amniotic fluid, cord blood, placenta and fetal membrane tissue lysates	third trimester	proteomics data in this study VS. published placental RNAseq datasets	bottom-up proteomics mass spectrometry	Not mentioned	Not mentioned	Triple-I (n = 25), preeclampsia (n = 4) and idiopathic preterm birth (iPTB, n = 33)	The abundant placental expression of ENDOU and its high homology to coronavirus Nsp15 suggest ENDOU may potentially play a role in vertical transmission of SARS-CoV-2.	There is a potentially active mechanism that may favor SARS-Cov-2 trans-placental transmission that may be more active in preeclampsia patients or in inducing preeclampsia-like symptoms in mothers with COVID-19.			H.W
Omics study reveals abnormal alterations of breastmilk proteins and metabolites in puerperant women with COVID-19	2020	Case study (?)	colostrum samples with 3 days after delivery from four COVID-19 puerperant women and two healthy puerperant women, and all of them were operated with cesarean section (CS) for childbirth	Postpartum	colostrum samples between mothers with COVID-19 vs. colostrum samples of mothers without and utilizing proteomics, lipidomics, and metabolomics to identify any alterations between the groups	proteomics, lipidomics and metabolomics	Not mentioned	Not mentioned	COVID-19 mild symptoms: fevers -- The clinical characteristics of these COVID-19 puerperant women seem to be mild, as their history of fever ranged from 37.6 °C to 37.7 °C.	COVID-19 has been found to affect the breastmilk proteins and metabolites in pregnant women, which could affect the nutrition that infants receive through breastfeeding. The background information pulled from this study seemed to recognize how nutritional components of breastmilk are crucial for the development of neonatal immune response among neonates, or newborn infants less than four weeks ol…	COVID-19 probably affect the bacteria in the body of puerperant women, thereby resulting in the alterations of bacterial metabolites that can be secreted to breastmilk. Overall, this work suggests that breastfeeding of such breastmilk with deficiency of immune-related components may not be conducive to neonates for establishing immune defense in their early life. This possibility requires further…	COVID-19 could have the potential to affect the nutrition that infants receive through breastfeeding, which can consequently affect their development of the neonatal immune response.		J.P
Maternal-Fetal Immune Responses in Pregnant Women Infected with SARS-CoV-2
